# Supplementary material for: Species-Specific Inhibition of Necroptosis by HCMV UL36
Source: Viruses. 2021 Oct 22;13(11):2134. doi: 10.3390/v13112134 (PMC8621378; doi:10.3390/v13112134)
Supplement: Supplementary file 1 [file viruses-13-02134-s001.zip]

Archive with 1 entries (1 files):
- viruses-1409730-supplementary.pdf
